# Supplementary material for: Biofilm-Forming Lactic Acid Bacteria in Sausages: Isolation, Characterization, and Inhibition Using Eisenia bicyclis-Based Nanoparticles
Source: Antibiotics (Basel). 2025 Jun 22;14(7):637. doi: 10.3390/antibiotics14070637 (PMC12291735; doi:10.3390/antibiotics14070637)
Supplement: Supplementary file 1 [file antibiotics-14-00637-s001.zip]

Archive with 1 entries (1 files):
- antibiotics-3692255-supplementary.pdf
